# Supplementary material for: Neck musculoskeletal model generation through anthropometric scaling
Source: PLoS One. 2020 Jan 28;15(1):e0219954. doi: 10.1371/journal.pone.0219954 (PMC6986765; doi:10.1371/journal.pone.0219954)
Supplement: S1 Data — (XLSX) [file pone.0219954.s001.xlsx]

## Sheet: Male
	extension	flexion	lateral bending	axial rotation			height	weight	neck_link	neck_circumference
1st	188	101	154	9.6		1st	1.598	57.312	0.08993	0.348939
5th	194	100	162	9.9		5th	1.649	64.45	0.0969	0.367
10th	213	109	171	10.8		10th	1.67	68.214	0.103	0.374
20th	225	111	177	11		20th	1.7	73.44	0.109	0.383
30th	233	115	181	11.3		30th	1.72	77.416	0.113	0.39
40th	233	113	180	11		40th	1.74	81.067	0.1161	0.3896
50th	246	118	187	11.4		50th	1.76	84.55	0.121	0.403
60th	256	121	193	11.7		60th	1.77	87.92	0.124	0.411
70th	260	122	192	11.6		70th	1.7901	91.99	0.1279	0.418
80th	277	128	201	12.2		80th	1.809	96.6	0.132	0.42665
90th	277	127	198	12.1		90th	1.83989	104.488	0.1388	0.44027
95th	298	130	209	12.8		95th	1.869	110.74	0.144	0.452
99th	347	151	235	14.5		99th	1.9299	124.67	0.15467	0.47734

## Sheet: Female
	extension	flexion	lateral bending	axial rotation			Height	Weight	neck circumference
1st	132	62	84	5.7		1st	1.48	46.4	30.5294
5th	142	67	88	6.1		5th	1.53	51.3	31.6834
10th	146	68	91	6.3		10th	1.55	54.6	32.208
20th	155	72	96	6.6		20th	1.58	58.5	32.8375
30th	162	73	99	6.8		30th	1.6	61.6	33.4669
40th	167	77	102	7.2		40th	1.61	64.5	33.9915
50th	171	78	103	7.3		50th	1.63	66.8	34.4112
60th	178	79	107	7.4		60th	1.64	69.5	34.9357
70th	184	82	110	7.7		70th	1.66	72.6	35.4603
80th	194	87	115	8.3		80th	1.68	76.4	36.1947
90th	206	89	121	8.5		90th	1.71	82.4	37.2438
95th	219	95	127	9.2		95th	1.74	87.1	38.0831
99th	240	96	134	9.4		99th	1.78	98.3	40.3911
				extension	flexion	lateral bending	axial rotation
			1	132	62	84	5.7
			5	142	67	88	6.1
			10	146	68	91	6.3
			20	155	72	96	6.6
			30	162	73	99	6.8
			40	167	77	102	7.2
			50	171	78	104	7.3
			60	178	79	107	7.4
			70	184	82	110	7.7
			80	194	87	115	8.3
			90	206	89	121	8.5
			95	219	95	127	9.2
			99	240	96	134	9.4
